# Supplementary material for: Diversity in Proprotein Convertase Reactivity among Human Papillomavirus Types
Source: Viruses. 2023 Dec 26;16(1):39. doi: 10.3390/v16010039 (PMC10820984; doi:10.3390/v16010039)
Supplement: Supplementary file 1 [file viruses-16-00039-s001.zip]

Archive with 1 entries (1 files):
- viruses-2761404-supplementary.pdf
